# Supplementary material for: Effectiveness of Anthelmintic Treatments in Small Ruminants in Germany
Source: Animals (Basel). 2022 Jun 9;12(12):1501. doi: 10.3390/ani12121501 (PMC9219448; doi:10.3390/ani12121501)
Supplement: Supplementary file 1 [file animals-12-01501-s001.zip]

Archive with 1 entries (1 files):
- animals-1739372-supplementary.pdf
